# Supplementary material for: An Effective Strategy for Template-Free Electrodeposition of Aluminum Nanowires with Highly Controllable Irregular Morphologies
Source: Nanomaterials (Basel). 2022 Apr 19;12(9):1390. doi: 10.3390/nano12091390 (PMC9105039; doi:10.3390/nano12091390)
Supplement: Supplementary file 1 [file nanomaterials-12-01390-s001.zip]

Archive with 1 entries (1 files):
- nanomaterials-1629566-supplementary.pdf
